# Supplementary material for: On the Accuracy of Describing Polyelectrolyte Systems Based on Cross-Linked Networks in Terms of Linear Differential Equations
Source: Polymers (Basel). 2026 Mar 4;18(5):635. doi: 10.3390/polym18050635 (PMC12986687; doi:10.3390/polym18050635)
Supplement: Supplementary file 1 [file polymers-18-00635-s001.zip]

Archive with 1 entries (1 files):
- polymers-4174215-supplementary.pdf
